# Supplementary material for: Membrane contact sites regulate vacuolar fission via sphingolipid metabolism
Source: eLife. 2024 Mar 27;12:RP89938. doi: 10.7554/eLife.89938 (PMC10972560; doi:10.7554/eLife.89938)
Supplement: Figure 2—figure supplement 1—source data 2. [file elife-89938-fig2-figsupp1-data2.zip]

Archive with 1 entries (1 files):
- Figure 2-figure supplement 1-source data 2.jpg
